# Supplementary material for: Protein–Protein Complex Stability Controls Substrate Scope in a β-Ketoacyl-ACP Reductase Specific for Medium Chains
Source: Angew Chem Int Ed Engl. Author manuscript; Available in PMC 2025 Oct 2. (PMC12490732; doi:10.1002/anie.202508316)
Supplement: Supporting Tables [file NIHMS2111876-supplement-Supporting_Tables.xlsx]

## Sheet: Fig 2A
Enzyme	Rate (uM C16/min)	SE			No FabH	EC FabH	PP 4379	PP 4545
No FabH	0.325317	0.390912		Rep 1	0	5.45176	6.53006	0
EC FabH	8.85786	0.305157		Rep 2	0	5.77421	6.55844	0.329966
PP FabH1	6.65304	0.109094		Rep 3	1.10366	6.18071	6.87061	0
PP FabH2	-0.283149	0.31797		Rep 4		8.47691
				Rep 5		9.46128
				Rep 6		8.6354
				Rep 7		9.44348
				Rep 8		10.0067
				Rep 9		10.5125
				Rep 10		10.3023
				Rep 11		9.53127
				Rep 12		10.4877
uM NADPH/min
Enzyme	Rate (uM NADPH/min)	SE			No FabH	EC FabH	PP 4379	PP 4545
No FabH	5.15039	5.15039		Rep 1	0	76.3247	91.4209	0
EC FabH	124.01	4.2722		Rep 2	0	80.839	91.8182	4.61953
PP FabH1	93.1425	1.52732		Rep 3	15.4512	86.5299	96.1886	0
PP FabH2	1.53984	1.53984		Rep 4		118.677
				Rep 5		132.458
				Rep 6		120.896
				Rep 7		132.209
				Rep 8		140.094
				Rep 9		147.175
				Rep 10		144.232
				Rep 11		133.438
				Rep 12		146.828
				Avg	5.15039	121.642	93.1425	1.53984
				SE	5.15039	7.52049	1.52732	1.53984
For datagraph
Enzyme	Rate (uM NADPH/min)	SE	No FabH	EC FabH	PP 4379	PP 4545
No FabH	5.15039	5.15039	0	76.3247	91.4209	0
EC FabH	121.642	7.52049	0	80.839	91.8182	4.61953
PP FabH1	93.1425	1.52732	15.4512	86.5299	96.1886	0
PP FabH2	1.53984	1.53984		118.677
				132.458
				120.896
				132.209
				140.094
				147.175
				144.232
				133.438
				146.828

## Sheet: Fig 2B
uM C16/min	avg	SE			OcCoA, EC_FabH	OcCoA, PP_FabH1	OcCoA, No FabH	OcCoA, PP_FabH2	PP_4545 (10 uM)
No FabH	1.33582	0.572367		Rep 1	5.89971	6.1063	2.50457	3.26311	8.7494
EC FabH	5.05748	0.408572		Rep 2	6.41101	6.43434	3.0659	4.14021	8.96465
PP FabH1	6.5307	0.277067		Rep 3	4.86051	7.05147	2.18326	4.4887	8.8088
PP FabH2	4.75782	0.419498		Rep 4	3.76407		0.21621	6.23521
				Rep 5	4.20178		0	5.21164
				Rep 6	5.20779		0.176768	5.20803
				Avg	5.05748	6.5307	1.35778	4.75782	8.84095
				SE	0.408572	0.277067	0.561419	0.419498	0.0641819
uM NADPH/min
	avg	SE			OcCoA, EC_FabH	OcCoA, PP_FabH1	OcCoA, No FabH	OcCoA, PP_FabH2	PP_4545 (10 uM)
No FabH	19.009	7.85987		Rep 1	82.596	85.4882	35.064	45.6835	122.492
EC FabH	70.8047	5.72001		Rep 2	89.7542	90.0808	42.9226	57.963	125.505
PP FabH1	91.4299	3.87894		Rep 3	68.0471	98.7205	30.5657	62.8418	123.323
PP FabH2	66.6094	5.87297		Rep 4	52.697		3.02694	87.2929
				Rep 5	58.8249		0	72.963
				Rep 6	72.9091		2.47475	72.9125
				Avg	70.8047	91.4299	19.009	66.6094	123.773
				SE	5.72001	3.87894	7.85987	5.87297	0.898547
For datagraph
	avg	SE	OcCoA, EC_FabH	OcCoA, PP_FabH1	OcCoA, No FabH	OcCoA, PP_FabH2	PP_4545 (10 uM)
No FabH	19.009	7.85987	82.596	85.4882	35.064	45.6835	122.492
EC FabH	70.8047	5.72001	89.7542	90.0808	42.9226	57.963	125.505
PP FabH1	91.4299	3.87894	68.0471	98.7205	30.5657	62.8418	123.323
PP FabH2	66.6094	5.87297	52.697		3.02694	87.2929
			58.8249		0	72.963
			72.9091		2.47475	72.9125

## Sheet: Fig 2C
uM C16/min
Labels	avg	SE			No OcCoA, No FabH	No OcCoA, EC FabH	No OcCoA, PP FabH 2	No OcCoA, PP FabH 1
No FabH	1.38841	0.892287		Rep 1	1.0873	4.65657	1.61472	3.46946
EC FabH	5.17949	0.30404		Rep 2	0.0156325	5.1722	1.67629	2.31217
PP FabH1	3.11873	0.404418		Rep 3	3.06229	5.70972	0.210678	3.57456
PP FabH2	1.16723	0.478605
				Avg	1.38841	5.17949	1.16723	3.11873
				SE	0.892287	0.30404	0.478605	0.404418
uM NADPH/min
Enzyme	Rate (uM NADPH/min)	SE			No OcCoA, No FabH	No OcCoA, EC FabH	No OcCoA, PP FabH 2	No OcCoA, PP FabH 1
No FabH	19.4377	12.492		Rep 1	15.2222	65.1919	22.6061	48.5724
EC FabH	72.5129	4.25656		Rep 2	0.218855	72.4108	23.468	32.3704
PP FabH1	43.6622	5.66186		Rep 3	42.8721	79.936	2.94949	50.0438
PP FabH2	16.3412	6.70047
				Avg	19.4377	72.5129	16.3412	43.6622
				SE	12.492	4.25656	6.70047	5.66186
For datagraph
Enzyme	Rate (uM NADPH/min)	SE	No OcCoA, No FabH	No OcCoA, EC FabH	No OcCoA, PP FabH 2	No OcCoA, PP FabH 1
No FabH	19.4377	12.492	15.2222	65.1919	22.6061	48.5724
EC FabH	72.5129	4.25656	0.218855	72.4108	23.468	32.3704
PP FabH1	43.6622	5.66186	42.8721	79.936	2.94949	50.0438
PP FabH2	16.3412	6.70047

## Sheet: Fig 2D
uM C16/min
		Corrected slope (uM C16/min)	Corrected SE			No FabG	E.coli	PP_0851	PP_1852	PP_1914	PP_2540	PP_2783
No FabG	No FabG	-0.0901361	0.0349762		Rep 1	0	5.45176	0	0	6.72282	0	0.0309833
EC FabG	EC FabG	4.88639	0.460002		Rep 2	0	5.77421	0	0	6.55232	0.029128	0
PP 1914	PP FabG	6.88887	0.256073		Rep 3	0	6.18071	0	0	7.39147	0.113358	0.808534
PP 0581	PP FabG 2	-0.0941249	0.072349		Rep 4	0	8.47691
PP 2540	PP FabG 3	-0.0570192	0.130547		Rep 5	0	9.46128
PP 2783	PP FabG 4	0.279839	0.264499		Rep 6	0	8.6354
PP 1852	PP FabI	-0.0116265	0.0116265		Rep 7		9.44348
					Rep 8		10.0067
					Rep 9		10.5125
					Rep 10		10.3023
					Rep 11		9.53127
					Rep 12		10.4877
					Avg	0	8.68869	0	0	6.88887	0.0474954	0.279839
					SE	0	0.537178	0	0	0.256073	0.0339879	0.264499
uM NADPH/min
Enzyme		Rate (uM NADPH/min)	SE			No FabG	E.coli	PP_0851	PP_1852	PP_1914	PP_2540	PP_2783
No FabG	No FabG	0	0		Rep 1	0	76.3247	0	0	94.1195	0	0.433766
EC FabG	EC FabG	68.4095	6.44003		Rep 2	0	80.839	0	0	91.7325	0.407792	0
PP 1914	PP FabG	96.4442	3.58503		Rep 3	0	86.5299	0	0	103.481	1.58701	11.3195
PP 0581	PP FabG 2	0	0		Rep 4	0	118.677
PP 2540	PP FabG 3	0.664935	0.475831		Rep 5	0	132.458
PP 2783	PP FabG 4	3.91775	3.70298		Rep 6	0	120.896
PP 1852	PP FabI	0	0		Rep 7		132.209
					Rep 8		140.094
					Rep 9		147.175
					Rep 10		144.232
					Rep 11		133.438
					Rep 12		146.828
					Avg	0	121.642	0	0	96.4442	0.664935	3.91775
					SE	0	7.52049	0	0	3.58503	0.475831	3.70298
For datagraph
Enzyme		Rate (uM NADPH/min)	SE	No FabG	E.coli	PP_0851	PP_1852	PP_1914	PP_2540	PP_2783
No FabG	No FabG	0	0	0	76.3247	0	0	94.1195	0	0.433766
EC FabG	EC FabG	121.642	7.52049	0	80.839	0	0	91.7325	0.407792	0
PP 1914	PP FabG	96.4442	3.58503	0	86.5299	0	0	103.481	1.58701	11.3195
PP 0581	PP FabG 2	0	0	0	118.677
PP 2540	PP FabG 3	0.664935	0.475831	0	132.458
PP 2783	PP FabG 4	3.91775	3.70298	0	120.896
PP 1852	PP FabI	0	0		132.209
					140.094
					147.175
					144.232
					133.438
					146.828

## Sheet: Fig 2E
uM C16/min
			Slope (uM C16/min)	SE	R^2			No FabH	PP_4545 (1 uM), EC_FabG (1 uM)	PP_4545 (10 uM), no G	PP_4545 (10 uM), EC_FabG	PP_4545 (10 uM), PP_0581 (1 uM)	PP_4545 (10 uM), PP_1852 (1 uM)	PP_4545 (10 uM), PP_1914 (1 uM)	PP_4545 (10 uM), PP_2540 (1 uM)	PP_4545 (10 uM), PP_2783 (1 uM)
No FabG	No FabG	PP_4545 (10 uM), no G	0.37975	0.198066	0.171064		Rep 1	0.21621	6.23521	0.686628	8.7494	1.08874	0	7.93579	0	2.85762
EC FabG	EC FabG	PP_4545 (10 uM), EC_FabG	8.84095	0.0641819	0.944563		Rep 2	0	5.21164	0.443242	8.96465	1.09644	0	6.8379	0	3.20587
PP 1914	PP FabG	PP_4545 (10 uM), PP_1914 (1 uM)	7.27112	0.337397	0.666836		Rep 3	0.176768	5.20803	0.00937951	8.8088	0.700818	0	7.03968	0	3.60919
PP 0581	PP FabG 2	PP_4545 (10 uM), PP_0581 (1 uM)	0.962001	0.130611	0.341119		Rep 4				8.56085
PP 2540	PP FabG 3	PP_4545 (10 uM), PP_2540 (1 uM)	-0.00352734	0.00352734	0.16		Rep 5				7.60798
PP 2783	PP FabG 4	PP_4545 (10 uM), PP_2783 (1 uM)	3.22423	0.217152	0.956095		Rep 6				6.49663
PP 1852	PP FabI 1	PP_4545 (10 uM), PP_1852 (1 uM)	-0.409652	0.0300646	0.977964
							Avg	0.130992	5.55163	0.37975	8.19805	0.962001	0	7.27112	0	3.22423
							SE	0.0664785	0.341793	0.198066	0.393247	0.130611	0	0.337397	0	0.217152
uM NADPH/min
Enzyme		Rate (uM NADPH/min)	SE			No FabH	PP_4545 (1 uM), EC_FabG (1 uM)	PP_4545 (10 uM), no G	PP_4545 (10 uM), EC_FabG	PP_4545 (10 uM), PP_0581 (1 uM)	PP_4545 (10 uM), PP_1852 (1 uM)	PP_4545 (10 uM), PP_1914 (1 uM)	PP_4545 (10 uM), PP_2540 (1 uM)	PP_4545 (10 uM), PP_2783 (1 uM)
No FabG	No FabG	5.3165	2.77292		Rep 1	3.02694	87.2929	9.61279	122.492	15.2424	0	111.101	0	40.0067	0
EC FabG	EC FabG	123.773	0.898547		Rep 2	0	72.963	6.20539	125.505	15.3502	0	95.7306	0	44.8822	0
PP 1914	PP FabG	101.796	4.72356		Rep 3	2.47475	72.9125	0.131313	123.323	9.81145	0	98.5556	0	50.5286	0
PP 0581	PP FabG 2	13.468	1.82855		Rep 4				119.852
PP 2540	PP FabG 3	0	0		Rep 5				106.512
PP 2783	PP FabG 4	45.1392	3.04012		Rep 6				90.9529
PP 1852	PP FabI 1	0	0
					Avg	1.83389	77.7228	5.3165	114.773	13.468	0	101.796	0	45.1392	0
					SE	0.9307	4.7851	2.77292	5.50546	1.82855	0	4.72356	0	3.04012	0
For datagraph
Enzyme			Rate (uM NADPH/min)	SE	No FabH	PP_4545 (1 uM), EC_FabG (1 uM)	PP_4545 (10 uM), no G	PP_4545 (10 uM), EC_FabG	PP_4545 (10 uM), PP_0581 (1 uM)	PP_4545 (10 uM), PP_1852 (1 uM)	PP_4545 (10 uM), PP_1914 (1 uM)	PP_4545 (10 uM), PP_2540 (1 uM)	PP_4545 (10 uM), PP_2783 (1 uM)
No FabG	No FabG	PP_4545 (10 uM), no G	5.3165	2.77292	3.02694	87.2929	9.61279	122.492	15.2424	0	111.101	0	40.0067	0
EC FabG	EC FabG	PP_4545 (10 uM), EC_FabG	114.773	5.50546	0	72.963	6.20539	125.505	15.3502	0	95.7306	0	44.8822	0
PP 1914	PP FabG	PP_4545 (10 uM), PP_1914 (1 uM)	101.796	4.72356	2.47475	72.9125	0.131313	123.323	9.81145	0	98.5556	0	50.5286	0
PP 0581	PP FabG 2	PP_4545 (10 uM), PP_0581 (1 uM)	13.468	1.82855				119.852
PP 2540	PP FabG 3	PP_4545 (10 uM), PP_1852 (1 uM)	0	0				106.512
PP 2783	PP FabG 4	PP_4545 (10 uM), PP_2540 (1 uM)	45.1392	3.04012				90.9529
PP 1852	PP FabI 1	PP_4545 (10 uM), PP_2783 (1 uM)	0	0

## Sheet: Fig 2G
uM C16/min
	Avg	SE			No ACP	EC_ACP	PP_1915 ACP	PP_2777
No ACP	0.833333	0.174666		Rep 1	0.465127	5.45176	7.04305	0
EC ACP	10.0473	0.192177		Rep 2	0.511785	5.77421	6.90765	1.17196
PP ACP 1	6.943	0.0507361		Rep 3	1.51635	6.18071	6.87831	0
PP ACP 2	0.333253	0.420453		Rep 4	0.588745	8.47691
				Rep 5	0.715729	9.46128
				Rep 6	1.20226	8.6354
				Rep 7		9.44348
				Rep 8		10.0067
				Rep 9		10.5125
				Rep 10		10.3023
				Rep 11		9.53127
				Rep 12		10.4877
				Avg	0.833333	8.68869	6.943	0.390653
				SE	0.174666	0.537178	0.0507361	0.390653
uM NADPH/min
	Avg	SE			No ACP	EC_ACP	PP_1915 ACP	PP_2777
No ACP	11.6667	2.44533		Rep 1	6.51178	76.3247	98.6027	0
EC ACP	121.642	7.52049		Rep 2	7.16498	80.839	96.7071	16.4074
PP ACP 1	97.202	0.710305		Rep 3	21.229	86.5299	96.2963	0
PP ACP 2	5.46914	5.46914		Rep 4	8.24242	118.677
				Rep 5	10.0202	132.458
				Rep 6	16.8316	120.896
				Rep 7		132.209
				Rep 8		140.094
				Rep 9		147.175
				Rep 10		144.232
				Rep 11		133.438
				Rep 12		146.828
				Avg	11.6667	121.642	97.202	5.46914
				SE	2.44533	7.52049	0.710305	5.46914
For datagraph
	Avg	SE	No ACP	EC_ACP	PP_1915 ACP	PP_2777
No ACP	11.6667	2.44533	6.51178	76.3247	98.6027	0
EC ACP	121.642	7.52049	7.16498	80.839	96.7071	16.4074
PP ACP 1	97.202	0.710305	21.229	86.5299	96.2963	0
PP ACP 2	5.46914	5.46914	8.24242	118.677
			10.0202	132.458
			16.8316	120.896
				132.209
				140.094
				147.175
				144.232
				133.438
				146.828

## Sheet: Fig 2H
uM C16/min
	Avg	SE			OcCoA, No ACP	OcCoA, EC_ACP	OcCoA, PP_1915 ACP	OcCoA, PP_2777
No ACP	1.23717	0.261267		Rep 1	1.42472	8.7494	5.52742	1.22174
EC ACP	7.55515	0.596472		Rep 2	0.51443	8.96465	4.26768	0.942039
PP ACP 1	5.02092	0.384015		Rep 3	2.20491	8.8088	5.26768	1.1746
PP ACP 2	1.11279	0.0864552		Rep 4	0.724627	8.56085
				Rep 5	0.897787	7.60798
				Rep 6	1.65657	6.49663
				Avg	1.23717	8.19805	5.02092	1.11279
				SE	0.261267	0.393247	0.384015	0.0864552
uM NADPH/min
	Avg	SE			OcCoA, No ACP	OcCoA, EC_ACP	OcCoA, PP_1915 ACP	OcCoA, PP_2777
No ACP	17.3204	3.65774		Rep 1	19.9461	122.492	77.3838	17.1044
EC ACP	114.773	5.50546		Rep 2	7.20202	125.505	59.7475	13.1886
PP ACP 1	70.2929	5.37621		Rep 3	30.8687	123.323	73.7475	16.4444
PP ACP 2	15.5791	1.21037		Rep 4	10.1448	119.852
				Rep 5	12.569	106.512
				Rep 6	23.1919	90.9529
				Avg	17.3204	114.773	70.2929	15.5791
				SE	3.65774	5.50546	5.37621	1.21037
For datagraph
	Avg	SE	OcCoA, No ACP	OcCoA, EC_ACP	OcCoA, PP_1915 ACP	OcCoA, PP_2777
No ACP	17.3204	3.65774	19.9461	122.492	77.3838	17.1044
EC ACP	114.773	5.50546	7.20202	125.505	59.7475	13.1886
PP ACP 1	70.2929	5.37621	30.8687	123.323	73.7475	16.4444
PP ACP 2	15.5791	1.21037	10.1448	119.852
			12.569	106.512
			23.1919	90.9529

## Sheet: Fig 2I
	Avg	SE	OcCoA, PP_2783, No ACP	OcCoA, PP_2783, EC_ACP	OcCoA, PP_2783, PP_1915 ACP	Labels	Rate (uM C16/min)	SE	PP_1915, OcCoA, FabH2, No FabG	PP_1915, OcCoA, FabH2, PP_2783
No ACP	2.22022	0.747916	0.767917	3.54353	2.93218	No FabG	0.856181	0.442053	1.73425	6.37398
EC ACP	4.79309	0.638396	2.63612	5.19072	4.20394	PP 2783	6.31177	0.0314011	0.327802	6.27321
PP 1915	3.87398	0.477878	3.25661	5.64502	4.48581				0.506494	6.28812

## Sheet: 1 uM EC_H, EC_G, 10 uM EC_ACP
	E.coli
Rep 1	5.45176	panel 2D og
Rep 2	5.77421	panel 2D og
Rep 3	6.18071	panel 2D og
Rep 4	8.47691	panel 2A og
Rep 5	9.46128	panel 2A og
Rep 6	8.6354	panel 2A og
Rep 7	9.44348	panel 2G og
Rep 8	10.0067	panel 2G og
Rep 9	10.5125	panel 2G og
Rep 10	10.3023	panel 2G og
Rep 11	9.53127	panel 2G og
Rep 12	10.4877	panel 2G og
avg	8.68869
SE	0.537178
	For panels A, D and G

## Sheet: 10 PP_H2, EC_G, 10 uM EC_ACP
	E.coli
Rep 1	8.7494	Fig 2E og
Rep 2	8.96465	Fig 2E og
Rep 3	8.8088	Fig 2E og
Rep 4	8.56085	Fig 2H og
Rep 5	7.60798	Fig 2H og
Rep 6	6.49663	Fig 2H og
avg	8.19805
SE	0.393247
	for panel E and H

[truncated: 19 more sheets: Fig 3G-H, Fig 3G-H Statistics, Fig 3I-J Statistics, Fig 5D Statistics, Fig 5E, Fig 5E Statistics, Fig S5A, Fig S5B, Fig S5C, Fig S5D, Fig S5E, Fig S6A, Fig S6B, Fig S6C, Fig S14, Fig S17, Fig S17 Statistics, Fig 5E + Fig S14 EC Raw Data, Fig 5E + Fig S14 PP Raw Data]
